# Supplementary material for: Clinical and genetic features of 334 Asian patients with Birt–Hogg–Dubé syndrome (BHDS) who presented with pulmonary cysts with or without a history of pneumothorax, with special reference to BHDS-associated pneumothorax
Source: PLoS One. 2023 Jul 25;18(7):e0289175. doi: 10.1371/journal.pone.0289175 (PMC10368292; doi:10.1371/journal.pone.0289175)
Supplement: S1 File — (XLSX) [file pone.0289175.s004.xlsx]

## Sheet: Sheet1
List	Probandか血縁者か	Age at diagnosis	Sex	Age at first PTX	The side of first PTX	Total number of PTX in right side	Total number of PTX in left side	Total number of PTX in both side	Total number of PTX	Skin manifestation at diagnosis	Renal manifestation at diagnosis	Fmaily history of PTX	Family history of skin manifestation	Family history of renal manifestation	Smoking history 0:never 1:current 2ex-smoker	Smoking BI index until diagnosis	Smoking BI index until first PTX
1	Proband	80	Female	48	NA	NA	NA	NA	1	0	0	0	0	0	0	0	0
2	Proband	33	Male	33	R	1	0	0	1	0	0	NA	NA	NA	0	0	0
3	Proband	33	Female	16	R	4	1	1	5	0	0	1	0	0	1	60	0
4	Proband	37	Female	25	B	2	3	1	5	0	0	1	0	1	0	0	0
5	Proband	30	Female	22	L	NA	NA	0	10	0	0	1	0	0	0	0	0
6	Proband	38	Female	28	L	4	2	0	6	0	0	1	0	1	2	60	24
7	Relatives	88	Female	38	L	0	1	0	1	0	0	1	0	0	0	0	0
8	Proband	53	Female	52	L	0	3	0	3	0	0	1	0	0	0	0	0
9	Proband	38	Female	33	L	1	1	0	2	0	0	1	0	1	0	0	0
10	Proband	31	Female	none	none	0	0	0	0	0	0	0	0	0	0	0	0
11	Proband	85	Female	78	R	1	1	0	2	0	0	0	0	0	0	0	0
12	Proband	68	Female	57	R	2	1	0	3	1	0	1	0	0	0	0	0
13	Proband	43	Female	37	B	3	4	1	7	0	2	0	0	0	2	54	51
14	Proband	54	Female	25	L	0	4	0	4	1	0	1	1	0	0	0	0
15	Proband	31	Female	26	L	7	3	0	10	0	0	0	0	0	0	0	0
16	Proband	32	Female	27	L	2	2	0	4	0	0	1	NA	NA	0	0	0
17	Proband	55	Female	54	R	3	0	0	3	0	0	0	0	1	1	700	680
18	Proband	53	Female	NA	NA	NA	NA	0	2	0	1	1	0	0	0	0	0
19	Proband	38	Female	26	R	2	1	0	3	NA	NA	1	0	0	2	345	90
20	Proband	35	Female	20	R	3	1	0	4	1	0	1	0	0	0	0	0
21	Proband	59	Female	41	L	1	1	0	2	1	3	1	0	0	0	0	0
22	Proband	38	Male	23	R	2	0	0	2	1	0	1	0	0	NA	NA	NA
23	Proband	35	Male	34	L	1	4	1	5	0	0	0	0	0	1	285	210
24	Proband	40	Male	25	L	2	1	0	3	0	0	1	0	0	0	0	0
25	Proband	52	Female	52	L	0	1	0	1	0	0	0	0	0	0	0	0
26	Proband	23	Female	21	L	2	2	0	4	0	0	0	0	0	0	0	0
27	Proband	66	Female	20	L	4	1	0	5	NA	3	1	0	0	0	0	0
28	Proband	44	Female	26	L	2	1	0	3	0	0	1	0	0	0	0	0
29	Proband	53	Female	51	B	2	1	1	3	1	0	1	1	3	2	93	93
30	Relatives	32	Female	31	R	2	0	0	2	0	0	1	0	3	0	0	0
31	Proband	66	Male	29	R	3	3	1	6	0	3	1	0	0	0	0	0
32	Proband	47	Female	36	L	1	1	0	2	0	0	1	0	0	0	0	0
33	Proband	58	Female	26	R	2	1	0	3	0	0	1	0	0	0	0	0
34	Proband	58	Female	36	R	2	2	0	4	1	0	1	0	0	0	0	0
35	Proband	31	Male	29	L	1	2	0	3	1	0	1	1	0	2	10	10
36	Proband	54	Female	30	L	1	2	0	3	1	0	1	0	0	0	0	0
37	Proband	46	Female	39	R	2	3	1	5	0	0	1	0	0	0	0	0
38	Proband	41	Female	37	R	4	0	0	4	0	0	1	0	0	0	0	0
39	Proband	43	Female	42	B	1	1	1	2	1	0	1	0	0	2	90	90
40	Proband	64	Female	64	L	0	3	0	3	0	0	0	0	0	1	900	880
41	Proband	47	Female	44	L	0	4	0	4	0	0	0	NA	NA	0	0	0
42	Proband	53	Female	none	none	0	0	0	0	0	0	0	0	0	2	640	NA
43	Relatives	50	Female	27	L	1	1	0	2	0	0	1	0	0	0	0	0
44	Proband	46	Female	30	B	4	5	1	9	0	0	1	1	0	0	0	0
45	Proband	35	Male	25	L	5	1	0	6	0	0	1	1	0	0	0	0
46	Relatives	46	Female	45	L	0	2	0	2	1	0	1	1	0	0	0	0
47	Proband	75	Male	42	R	2	1	0	3	1	0	1	1	0	2	440	440
48	Proband	35	Male	20	L	0	3	0	3	0	0	1	0	0	2	NA	NA
49	Proband	46	Male	46	L	0	1	0	1	0	3	0	0	0	0	0	0
50	Proband	30	Female	21	L	3	4	0	7	0	0	1	0	0	0	0	0
51	Proband	38	Female	18	B	4	6	1	10	0	0	1	NA	0	0	0	0
52	Relatives	33	Female	33	R	1	0	0	1	0	0	1	0	0	1	130	130
53	Proband	58	Female	52	R	1	1	0	2	0	0	1	0	0	2	375	375
54	Proband	66	Female	56	R	2	0	0	2	0	0	1	0	0	0	0	0
55	Proband	38	Male	22	L	10	5	0	15	0	0	1	0	0	1	160	0
56	Proband	62	Female	61	R	3	0	0	3	0	0	0	0	0	0	0	0
57	Proband	38	Female	19	R	7	8	0	15	0	0	1	0	0	0	0	0
58	Proband	60	Female	28	R	2	1	0	3	1	0	1	0	0	2	NA	NA
59	Proband	33	Female	33	R	2	0	0	2	0	0	1	1	0	2	5	5
60	Proband	43	Female	34	R	1	1	0	2	0	0	0	0	1	0	0	0
61	Proband	65	Female	55	L	2	2	0	4	0	0	1	0	0	0	0	0
62	Proband	61	Female	none	none	0	0	0	0	0	0	1	0	0	0	0	0
63	Proband	47	Female	23	L	1	1	0	2	0	0	0	0	0	0	0	0
64	Proband	44	Female	43	R	2	0	0	2	1	3	1	0	0	0	0	0
65	Relatives	33	Male	32	B	1	1	1	2	0	0	1	1	0	0	0	0
66	Proband	46	Male	30	R	3	1	0	4	0	0	0	0	0	0	0	0
67	Proband	38	Male	37	R	4	0	0	4	0	0	1	0	0	2	195	195
68	Proband	50	Male	32	L	4	1	0	5	0	0	1	0	0	0	0	0
69	Proband	62	Female	47	R	3	1	0	4	0	0	1	NA	NA	0	0	0
70	Proband	61	Male	42	L	0	3	0	3	1	1	0	0	0	2	720	480
71	Proband	42	Male	42	R	1	0	0	1	1	0	1	0	0	1	330	330
72	Proband	61	Female	23	L	>1	>3	1	7	0	0	1	0	0	0	0	0
73	Proband	52	Female	37	R	2	0	0	2	1	0	1	0	0	2	720	320
74	Proband	40	Female	18	L	1	1	0	2	0	0	0	0	0	0	0	0
75	Proband	42	Male	26	L	1	1	0	2	0	0	0	0	0	2	48	48
76	Proband	57	Female	38	L	3	2	0	5	0	0	0	NA	0	0	0	0
77	Proband	51	Female	21	B	2	1	1	3	1	0	1	0	0	0	0	0
78	Proband	42	Male	32	R	1	1	0	2	1	0	0	0	1	0	0	0
79	Proband	45	Male	29	R	2	1	0	3	0	0	0	NA	0	0	0	0
80	Proband	45	Female	27	R	3	4	0	7	1	0	1	0	0	0	0	0
81	Proband	41	Male	39	R	2	0	0	2	0	0	0	0	0	2	120	120
82	Proband	34	Female	29	R	3	0	0	3	1	0	0	1	0	0	0	0
83	Proband	33	Male	25	R	3	1	1	4	0	0	0	0	0	0	0	0
84	Proband	48	Female	29	R	2	1	0	3	0	0	0	1	3	0	0	0
85	Proband	46	Male	25	R	2	2	0	4	1	0	1	0	0	0	0	0
86	Proband	38	Male	38	R	2	0	0	2	1	0	1	0	0	0	0	0
87	Proband	50	Male	23	L	3	2	1	5	1	1	0	0	0	1	450	45
88	Proband	39	Female	26	R	5	1	0	6	0	0	1	1	0	2	3	3
89	Proband	38	Male	24	R	3	0	0	3	0	0	1	0	0	0	0	0
90	Proband	39	Male	38	R	2	0	0	2	0	0	1	0	0	0	0	0
91	Proband	66	Female	38	L	0	5	0	5	0	0	0	0	0	0	0	0
92	Relatives	29	Male	25	R	2	0	0	2	0	0	1	0	0	1	90	50
93	Proband	67	Male	none	none	0	0	0	0	1	0	1	0	0	2	1400	NA
94	Proband	48	Female	none	none	0	0	0	0	1	0	1	0	0	0	0	0
95	Proband	48	Male	32	R	4	1	0	5	0	3	1	0	0	2	4	4
96	Proband	44	Female	39	R	1	1	0	2	0	0	1	0	0	0	0	0
97	Relatives	59	Female	21	R	NA	NA	NA	NA	0	0	1	0	0	0	0	0
98	Proband	27	Male	21	L	0	2	0	2	0	0	1	0	0	1	70	10
99	Proband	36	Male	34	R	2	0	0	2	0	0	1	0	0	1	460	420
100	Proband	25	Female	18	R	4	1	0	5	0	0	1	1	0	0	0	0
101	Proband	29	Male	14	L	1	4	0	5	0	0	1	0	0	0	0	0
102	Proband	48	Male	48	R	2	0	0	2	0	0	1	0	3	0	0	0
103	Proband	24	Female	24	L	0	2	0	2	0	0	1	0	0	2	12	12
104	Proband	41	Female	39	L	0	3	0	3	0	0	0	0	0	0	0	0
105	Proband	35	Male	34	R	4	1	0	5	0	0	1	0	0	0	0	0
106	Relatives	73	Female	73	L	0	1	0	1	1	3	1	1	0	2	45	45
107	Relatives	45	Female	40	R	2	2	NA	4	0	0	1	0	3	0	0	0
108	Proband	43	Female	22	R	1	0	0	1	0	0	1	0	0	0	0	0
109	Proband	33	Female	26	L	1	2	0	3	0	0	0	0	0	0	0	0
110	Proband	56	Male	56	R	1	0	0	1	1	3	1	0	0	1	540	540
112	Proband	48	Female	27	L	0	3	0	3	1	0	1	1	1,2,3	0	0	0
113	Proband	59	Female	59	R	1	0	0	1	1	0	1	1	0	0	0	0
114	Proband	31	Female	30	R	1	0	0	1	1	0	1	0	0	0	0	0
115	Proband	52	Female	52	B	1	1	1	2	0	0	0	0	0	0	0	0
116	Proband	38	Female	38	L	0	1	0	1	0	0	1	0	0	2	18	18
117	Proband	43	Female	26	L	2	2	0	4	0	0	1	0	0	0	0	0
118	Proband	47	Female	28	R	6	1	0	7	1	0	1	1	0	2	NA	NA
119	Proband	71	Female	71	B	1	1	1	2	0	0	1	0	0	0	0	0
120	Proband	43	Male	29	L	3	1	0	4	0	0	1	0	0	2	200	90
121	Relatives	19	Male	18	R	3	0	0	3	0	0	1	0	0	0	0	0
122	Proband	69	Male	54	B	1	2	1	3	1	0	0	1	0	2	350	340
123	Proband	38	Female	37	R	2	0	0	2	1	1	1	0	0	0	0	0
124	Relatives	45	Male	27	R	4	1	NA	5	1	0	1	0	0	0	0	0
125	Proband	51	Female	48	R	2	0	0	2	0	0	0	0	0	0	0	0
126	Relatives	53	Female	40	R	2	4	0	6	1	0	1	1	0	0	0	0
127	Proband	25	Male	25	L	0	1	0	1	1	0	1	0	0	0	0	0
128	Proband	31	Female	30	R	1	0	0	1	1	0	0	1	0	0	0	0
129	Proband	43	Male	21	L	3	3	0	6	0	0	0	0	0	0	0	0
130	Proband	59	Male	59	L	0	1	0	1	0	0	1	0	0	2	510	510
131	Proband	38	Male	28	L	2	6	1	8	1	0	1	0	0	0	0	0
132	Proband	43	Female	30	L	1	2	0	3	0	0	1	0	0	0	0	0
133	Relatives	65	Male	40	R	4	0	0	4	0	0	1	0	0	2	480	400
134	Proband	28	Male	18	L	1	3	0	4	0	0	1	0	0	2	300	0
135	Proband	44	Male	17	R	4	4	0	8	1	0	1	1	0	2	150	0
136	Proband	46	Male	none	none	0	0	0	0	1	3	0	0	0	0	0	0
137	Proband	18	Female	18	L	0	1	0	1	0	0	1	0	0	0	0	0
138	Relatives	74	Female	68	R	1	0	0	1	1	0	1	1	0	0	0	0
139	Proband	69	Male	64	L	2	4	0	6	0	0	1	0	0	0	0	0
140	Proband	38	Male	29	R	3	1	0	4	0	0	NA	NA	NA	NA	NA	NA
141	Proband	36	Female	25	L	4	4	0	8	1	0	1	0	1	0	0	0
142	Proband	64	Male	29	L	3	1	0	4	0	0	1	0	0	2	870	270
143	Proband	38	Female	30	L	0	2	0	2	0	0	1	1	0	1	460	140
144	Proband	36	Female	29	R	2	1	0	3	0	0	0	0	0	1	65	30
145	Proband	33	Male	22	NA	3	3	0	6	1	0	1	0	0	2	195	30
146	Proband	38	Female	34	R	2	3	0	5	0	0	0	0	0	0	0	0
147	Proband	34	Male	27	R	2	0	0	2	0	0	0	0	1	0	0	0
148	Proband	45	Female	28	R	2	0	0	2	0	3	1	1	0	2	40	40
149	Relatives	29	Male	29	L	0	1	0	1	0	0	1	1	0	2	180	180
150	Proband	49	Female	17	R	3	2	0	5	0	0	0	0	0	0	0	0
151	Proband	51	Male	23	L	2	1	0	3	1	0	1	1	0	2	NA	NA
152	Proband	51	Female	40	L	6	4	1	10	1	0	1	0	0	0	0	0
153	Relatives	81	Female	71	L	1	1	0	2	1	1	1	1	NA	1	500	510
154	Proband	31	Female	31	R	2	0	0	2	0	0	1	0	0	1	156	132
155	Proband	43	Female	28	R	5	2	0	7	0	0	1	0	NA	0	0	0
156	Proband	63	Male	none	none	0	0	0	0	0	3	1	1	0	2	600	NA
157	Proband	61	Male	20	L	0	6	0	6	0	0	1	0	0	2	300	0
158	Proband	47	Male	35	L	2	3	0	5	0	0	0	0	0	1	620	300
159	Proband	38	Female	21	R	4	2	0	6	0	0	0	0	0	0	0	0
160	Proband	39	Female	24	R	2	0	0	2	0	0	0	0	0	0	0	0
161	Proband	59	Female	30	B	1	1	1	2	1	3	0	0	0	0	0	0
162	Proband	33	Female	33	L	0	1	0	1	0	0	1	0	0	1	65	65
163	Proband	41	Male	37	R	3	0	0	3	0	1	0	0	0	0	0	0
164	Proband	76	Female	73	R	1	0	0	1	0	3	1	0	0	0	0	0
165	Proband	35	Male	25	R	7	1	1	8	0	0	1	0	0	0	0	0
166	Proband	65	Female	65	R	1	1	0	2	1	0	1	0	0	0	0	0
167	Proband	69	Female	none	none	0	0	0	0	0	0	0	0	0	0	0	0
168	Proband	41	Male	41	R	1	0	0	1	1	0	1	0	0	2	300	300
169	Relatives	58	Female	35	R	3	0	0	3	0	0	1	0	0	2	65	52
170	Proband	54	Female	42	L	0	1	0	1	0	0	1	0	0	2	70	70
171	Proband	33	Female	32	L	0	1	0	1	0	0	1	0	0	2	100	100
172	Proband	36	Female	33	NA	3	1	0	4	0	0	0	0	0	2	65	65
173	Proband	48	Female	21	L	Multiple	Multiple	0	NA	0	0	1	0	0	0	0	0
174	Proband	32	Female	31	L	0	4	0	4	0	0	1	0	0	0	0	0
175	Proband	75	Female	34	L	0	4	0	4	1	0	1	0	0	0	0	0
176	Proband	38	Female	25	R	4	3	0	7	0	0	0	0	0	0	0	0
177	Proband	48	Male	45	L	1	1	0	2	0	0	1	0	0	1	1800	1500
178	Proband	37	Female	35	R	1	0	0	1	0	3	0	1	0	2	20	26
179	Proband	40	Male	40	L	0	1	0	1	1	0	0	0	0	1	400	400
180	Proband	38	Male	23	L	9	5	0	14	0	0	1	0	0	2	80	30
181	Proband	41	Male	24	L	1	2	0	3	0	0	1	0	0	0	0	0
182	Proband	37	Female	37	R	2	0	0	3	1	0	1	1	0	0	0	0
183	Proband	46	Female	45	L	0	2	0	2	0	0	0	0	0	0	0	0
184	Proband	40	Female	40	R	2	0	0	2	0	0	1	0	0	0	0	0
185	Proband	34	Female	34	R	3	0	0	3	0	0	0	0	0	2	16	16
186	Proband	41	Male	41	L	0	1	0	1	0	0	1	1	1	0	0	0
187	Proband	30	Female	30	R	1	0	0	1	1	0	1	1	1,3	0	0	0
188	Proband	16	Male	15	L	0	3	0	3	NA	0	0	1	0	0	0	0
189	Relatives	51	Female	24	R	2	0	0	2	0	0	1	1	0	0	0	0
190	Proband	38	Male	28	R	2	0	0	2	0	0	1	0	0	1	180	80
191	Proband	72	Female	28	B	4	2	1	6	1	0	1	0	NA	0	0	0
192	Proband	68	Male	43	R	1	2	0	3	0	0	1	0	0	2	460	260
193	Proband	48	Female	48	L	0	1	0	1	1	0	0	1	0	2	560	560
194	Proband	38	Male	32	R	2	1	0	3	0	0	1	0	0	2	60	50
195	Proband	59	Female	28	R	2	2	0	4	0	0	1	0	0	0	0	0
196	Proband	64	Male	30	L	0	2	0	2	1	0	1	1	0	2	680	200
197	Proband	24	Male	23	R	2	0	0	2	0	0	1	0	0	1	40	30
198	Proband	42	Male	20	R	2	3	0	5	0	0	0	0	0	0	0	0
199	Relatives	16	Male	16	R	2	0	0	2	0	0	1	0	0	0	0	0
200	Proband	56	Male	56	R	2	0	0	2	1	0	1	1	0	2	720	720
201	Relatives	44	Female	27	L	1	2	0	3	0	0	1	0	0	2	40	40
202	Proband	24	Male	24	R	1	0	0	1	0	0	1	0	0	0	0	0
203	Proband	25	Male	20	L	0	6	0	6	1	0	1	1	0	0	0	0
204	Proband	34	Male	34	R	4	0	0	4	0	0	1	1	3	2	240	240
205	Relatives	29	Male	21	L	2	3	0	5	0	0	1	1	0	0	0	0
206	Proband	68	Female	none	none	0	0	0	0	1	0	1	1	0	0	0	0
207	Proband	51	Female	none	none	0	0	0	0	1	3	0	0	3	0	0	0
208	Proband	41	Male	41	R	2	0	0	2	0	3	1	0	1	0	0	0
209	Proband	74	Female	60	R	1	0	0	1	0	0	1	0	0	0	0	0
210	Relatives	39	Male	37	R	1	1	0	2	1	0	1	1	1	2	150	150
211	Proband	53	Female	53	L	0	2	0	2	1	0	0	0	0	0	0	0
212	Proband	48	Female	48	R	1	0	0	1	1	0	1	0	0	0	0	0
213	Proband	64	Female	64	L	0	1	0	1	0	0	1	0	0	0	0	0
214	Proband	65	Female	17	L	6	4	0	10	1	3	1	0	0	0	0	0
215	Proband	36	Male	20	NA	3	3	0	6	0	0	1	0	0	1	160	0
216	Relatives	40	Female	31	R	1	0	0	1	0	0	1	0	0	0	0	0
217	Proband	46	Female	25	R	2	0	0	2	0	0	1	0	0	2	NA	NA
218	Proband	58	Female	27	R	2	0	0	2	0	0	0	0	0	0	0	0
219	Proband	59	Female	47	R	3	3	0	6	0	0	1	0	1	2	700	540
220	Proband	67	Female	55	L	0	3	0	3	1	1,3	1	0	0	2	700	700
221	Proband	70	Female	none	none	0	0	0	0	1	1	0	0	0	0	0	0
222	Proband	74	Male	35	L	1	1	0	2	0	0	1	0	1	0	0	0
223	Relatives	67	Female	50	R	4	2	0	6	0	0	1	1	0	0	0	0
224	Proband	52	Male	48	R	2	0	0	2	0	0	1	0	0	0	0	0
225	Proband	34	Male	34	R	2	0	0	2	1	NA	1	1	0	1	180	140
226	Proband	47	Female	18	L	2	2	0	4	0	0	1	0	0	0	0	0
227	Proband	46	Male	30	L	2	3	0	5	0	0	1	1	0	0	0	0
228	Proband	22	Female	21	L	0	2	0	2	0	0	1	0	0	0	0	0
229	Proband	48	Male	48	R	1	0	0	1	1	3	1	NA	NA	2	560	520
230	Proband	42	Male	42	R	1	0	0	1	0	0	0	0	0	1	440	440
231	Proband	28	Male	28	R	1	0	0	1	0	0	1	0	0	0	0	0
232	Proband	65	Male	20	L	0	3	0	3	0	0	0	0	0	2	400	0
233	Proband	41	Male	41	R	2	0	0	2	1	0	1	0	0	2	420	420
234	Proband	40	Female	39	R	2	0	0	2	0	0	0	0	0	2	380	380
235	Proband	46	Male	46	L	0	1	0	1	0	0	1	0	0	2	390	390
236	Relatives	64	Female	63	L	0	2	0	2	1	3	1	1	0	2	6	6
237	Proband	61	Male	61	R	1	0	0	1	1	0	0	1	0	0	0	0
238	Proband	47	Female	47	L	0	1	0	1	0	0	1	0	0	1	NA	NA
239	Proband	50	Male	50	R	1	0	0	1	0	0	1	0	0	0	0	0
240	Proband	41	Female	24	R	2	0	0	2	1	0	1	0	0	2	12	12
241	Proband	29	Male	21	R	3	0	0	3	0	0	1	0	0	0	0	0
242	Proband	52	Male	52	R	1	0	0	1	1	0	1	0	0	2	640	640
243	Proband	31	Male	29	B	3	1	1	4	1	0	1	0	0	2	180	180
244	Proband	53	Female	none	none	0	0	0	0	0	NA	1	0	0	0	0	0
245	Proband	37	Female	37	L	0	1	0	1	0	0	1	0	0	2	130	130
246	Proband	38	Female	18	R	2	0	0	2	NA	0	1	NA	NA	0	0	0
247	Proband	49	Female	49	L	2	1	1	3	0	0	0	0	0	2	240	240
248	Proband	35	Male	none	none	0	0	0	0	0	0	1	0	0	0	0	0
249	Proband	40	Male	37	L	0	1	0	1	0	0	1	0	0	2	270	255
250	Proband	76	Female	none	none	0	0	0	0	1	0	1	0	0	0	0	0
251	Proband	34	Female	34	R	1	0	0	1	0	0	1	0	1	0	0	0
252	Proband	62	Female	61	L	0	1	0	1	1	0	1	1	0	1	528	504
253	Proband	68	Female	21	NA	NA	NA	0	1	0	1	1	0	0	0	0	0
254	Proband	51	Male	21	L	1	1	0	2	1	0	1	0	0	0	0	0
255	Proband	36	Female	33	NA	NA	NA	0	2	1	0	1	0	0	0	0	0
256	Proband	44	Male	44	L	0	2	0	2	0	0	1	0	0	2	240	240
257	Proband	40	Female	39	L	0	2	0	2	1	0	1	0	0	0	0	0
258	Proband	37	Male	none	none	0	0	0	0	0	0	0	0	0	0	0	0
259	Proband	57	Female	55	R	3	0	0	3	1	0	1	0	0	0	0	0
260	Proband	48	Female	34	L	1	1	0	2	0	0	1	0	0	0	0	0
261	Proband	71	Female	24	R	2	2	0	4	1	0	1	1	0	0	0	0
262	Proband	75	Female	none	none	0	0	0	0	1	3	1	0	0	0	0	0
263	Proband	35	Female	25	L	1	2	1	4	0	0	1	0	1	0	0	0
264	Proband	47	Female	43	R	2	0	0	2	1	0	0	0	0	2	NA	NA
265	Proband	66	Female	27	R	2	2	0	4	0	0	1	0	0	0	0	0
266	Proband	39	Male	20	L	3	4	0	7	0	0	1	0	0	1	190	0
267	Proband	40	Male	20	R	2	1	0	3	0	0	1	0	1	0	0	0
268	Proband	30	Male	30	R	2	0	0	2	0	0	1	1	0	1	50	50
269	Proband	72	Female	65	L	0	1	0	1	1	0	0	0	0	2	25	25
270	Proband	39	Male	39	R	3	0	0	3	0	0	1	0	0	2	210	210
271	Relatives	60	Female	41	R	2	0	0	2	1	0	1	0	0	0	0	0
272	Proband	33	Female	22	R	2	0	0	2	1	0	1	1	0	2	10	10
273	Proband	39	Male	26	R	6	2	1	8	0	0	1	0	0	2	60	60
274	Proband	56	Male	39	B	5	1	1	6	1	0	1	0	0	2	3280	1920
275	Proband	23	Male	23	R	2	1	0	3	0	0	0	0	0	2	20	20
276	Proband	50	Female	none	none	0	0	0	0	1	1	0	0	1	0	0	0
277	Proband	74	Male	65	R	2	0	0	2	1	0	0	0	0	0	0	0
278	Relatives	42	Female	41	R	1	1	1	3	0	0	1	0	0	0	0	0
279	Proband	45	Female	42	R	3	0	0	3	1	0	1	NA	0	2	680	440
280	Proband	40	Female	30	L	1	1	0	2	1	0	1	0	0	0	0	0
281	Proband	23	Female	23	R	1	0	0	1	1	0	1	0	0	0	0	0
282	Proband	38	Male	38	L	0	1	0	1	1	0	1	0	0	0	0	0
283	Proband	33	Male	20	L	3	1	0	4	0	0	1	0	0	0	0	0
284	Relatives	68	Male	32	B	2	2	2	4	1	0	1	1	0	2	150	150
285	Proband	46	Male	17	NA	4	2	1	8	0	0	1	0	0	0	0	0
286	Relatives	40	Female	39	R	1	0	0	1	0	0	1	0	0	0	0	0
287	Proband	39	Male	24	R	2	2	0	4	0	0	1	0	0	2	120	40
288	Proband	26	Male	18	L	0	4	0	4	0	0	1	1	1	1	70	0
289	Proband	41	Female	28	L	1	2	0	3	0	0	1	0	0	2	40	40
290	Proband	42	Female	42	R	1	0	0	1	1	0	0	0	0	0	0	0
291	Proband	45	Male	27	R	3	1	0	4	1	3	1	0	0	2	800	280
292	Relatives	59	Female	58	L	0	2	0	2	1	0	1	0	1	0	0	0
293	Proband	31	Male	20	R	5	2	0	7	0	0	1	0	1	1	110	0
294	Proband	37	Female	none	none	0	0	0	0	0	0	0	0	0	0	0	0
295	Proband	51	Female	19	R	2	1	0	3	0	1	1	1	0	2	500	0
296	Proband	62	Male	43	L	1	1	0	2	0	0	1	0	1	2	200	200
297	Proband	40	Male	40	L	0	2	0	2	0	0	1	0	0	2	315	315
298	Proband	30	Male	26	B	1	2	1	3	0	0	0	0	NA	1	160	96
299	Proband	36	Male	32	L	1	1	0	2	0	0	0	NA	NA	0	0	0
300	Proband	49	Male	46	R	1	0	0	1	1	0	1	1	0	2	180	180
301	Relatives	79	Male	53	L	3	3	1	6	1	0	1	1	0	0	0	0
302	Proband	45	Female	27	L	1	0	0	1	1	0	0	1	0	0	0	0
303	Proband	70	Female	70	R	1	0	0	1	1	0	0	0	0	0	0	0
304	Proband	34	Female	34	R	1	0	0	1	1	0	0	0	0	NA	NA	NA
305	Proband	62	Female	41	L	3	4	0	7	0	0	1	0	0	0	0	0
306	Proband	72	Male	none	none	0	0	0	0	1	3	0	0	0	2	100	NA
307	Proband	45	Male	45	B	1	1	1	2	0	0	0	0	0	1	200	250
308	Proband	53	Female	43	L	0	1	0	1	1	0	1	1	0	0	0	0
309	Proband	34	Male	31	R	2	1	0	3	0	0	1	0	0	0	0	0
310	Proband	67	Male	42	R	1	1	0	2	0	0	1	0	0	2	25	25
311	Proband	56	Female	56	R	1	0	0	1	1	3	1	1	0	0	0	0
312	Relatives	20	Female	20	R	1	1	0	2	0	0	1	0	0	0	0	0
313	Proband	50	Female	36	L	2	1	0	3	1	0	1	0	0	0	0	0
314	Proband	27	Male	26	R	2	0	0	2	0	0	1	0	1	0	0	0
315	Proband	40	Female	20	R	2	2	0	4	0	0	0	0	0	0	0	0
316	Proband	63	Male	47	R	3	0	0	3	1	1	1	0	0	2	540	540
317	Proband	42	Male	20	L	4	2	0	6	1	0	1	0	0	0	0	0
318	Proband	53	Female	none	none	0	0	0	0	1	0	1	0	0	0	0	0
319	Relatives	38	Male	38	L	0	1	0	1	1	0	1	0	0	0	0	0
320	Proband	30	Male	23	R	5	5	0	10	0	0	0	0	0	0	0	0
321	Proband	28	Female	NA	R	4	1	0	5	0	0	1	0	0	0	0	0
322	Proband	54	Male	54	L	0	1	0	1	0	0	1	0	1	2	560	560
323	Proband	37	Female	37	B	1	1	1	2	0	0	1	1	0	0	0	0
324	Proband	62	Female	34	R	2	1	1	3	0	0	0	0	0	0	0	0
325	Proband	52	Female	44	L	1	1	0	2	0	0	1	0	0	0	0	0
326	Proband	47	Female	22	R	3	1	0	4	0	0	1	0	0	0	0	0
327	Proband	37	Female	32	R	3	0	0	3	0	0	1	0	0	0	0	0
328	Relatives	30	Male	17	R	5	5	1	10	0	0	1	0	0	0	0	0
329	Proband	53	Female	43	L	1	2	0	3	0	0	1	0	0	0	0	0
330	Proband	39	Male	24	L	2	2	0	4	0	0	1	0	0	2	80	80
331	Relatives	21	Female	20	R	2	0	0	2	0	0	1	0	3	0	0	0
332	Proband	32	Male	32	L	0	1	0	1	1	0	1	0	0	2	NA	NA
333	Proband	61	Female	49	L	0	3	0	3	1	0	1	0	0	0	0	0
334	Relatives	64	Female	64	L	0	1	0	1	1	3	1	0	3	0	0	0
335	Proband	35	Male	20	L	1	2	0	3	0	0	1	0	0	0	0	0
